# Supplementary material for: Magnetic Luffa-Leaf-Derived Hierarchical Porous Biochar for Efficient Removal of Rhodamine B and Tetracycline Hydrochloride
Source: Int J Mol Sci. 2022 Dec 11;23(24):15703. doi: 10.3390/ijms232415703 (PMC9779706; doi:10.3390/ijms232415703)
Supplement: Supplementary file 1 [file ijms-23-15703-s001.zip]

Archive with 1 entries (1 files):
- ijms-2052030-supplementary.pdf
